# Supplementary material for: First National Prevalence in Italian Horse Population and Phylogenesis Highlight a Fourth Sub-Type Candidate of Equine Hepacivirus
Source: Viruses. 2024 Apr 16;16(4):616. doi: 10.3390/v16040616 (PMC11054338; doi:10.3390/v16040616)
Supplement: Supplementary file 1 [file viruses-16-00616-s001.zip]

Archive with 1 entries (1 files):
- viruses-2946002-supplementary.pdf
